# Supplementary material for: Exploring variation in low-value care: a multilevel modelling study
Source: BMC Health Serv Res. 2019 May 30;19:345. doi: 10.1186/s12913-019-4159-1 (PMC6543591; doi:10.1186/s12913-019-4159-1)
Supplement: Supplementary file 2 — Table S1: Summary of cohorts for the 9 low-value services. (XLSX 22 kb) [file 12913_2019_4159_MOESM2_ESM.xlsx]

## Sheet: Cohorts for narrower definition
Supplementary Table 1A: Summary of cohorts for 9 low-value services (narrower definitions of low-value care)
	Sentinel lymph node biopsy	Carotid endarterectomy	EVAR	Knee arthroscopy	ERCP	Abdominal hysterectomy	Spinal fusion	Colonoscopy patient <50	Endoscopy patient < 55
N	3863	1277	1181	58459	35179	14915	29132	36673	34677
Low value (%)	189 ( 4.9)	714 (55.9)	890 (75.4)	6307 (10.8)	311 ( 0.9)	6012 ( 40.3)	158 ( 0.5)	2091 ( 5.7)	9516 (27.4)
Age group* (%)
1	18-39: 990 (25.6)	18-74: 158 (12.4)	18-74: 138 (11.7)	55-64: 14416 (24.7)	18-39: 9342 (26.6)	18-39: 2273 ( 15.2)	18-49: 8863 (30.4)	18-29: 10853 (29.6)	18-24: 5408 (15.6)
2	40-54: 855 (22.1)	75-79: 490 (38.4)	75-79: 428 (36.2)	65-69: 10589 (18.1)	40-54: 8720 (24.8)	40-49: 6143 ( 41.2)	50-64: 6079 (20.9)	30-34: 5727 (15.6)	25-34: 9413 (27.1)
3	55-69: 929 (24.0)	80-84: 440 (34.5)	80-84: 412 (34.9)	70-79: 20700 (35.4)	55-69: 8985 (25.5)	50-59: 3041 ( 20.4)	65-79: 7436 (25.5)	35-44: 12498 (34.1)	35-44: 9418 (27.2)
4	>=70: 1089 (28.2)	>=85: 189 (14.8)	>=85: 203 (17.2)	>=80: 12754 (21.8)	>=70: 8132 (23.1)	>=60: 3458 ( 23.2)	>=80: 6754 (23.2)	45-49: 7595 (20.7)	45-54: 10438 (30.1)
Female (%)	2179 (56.4)	405 (31.7)	255 (21.6)	35585 (60.9)	23461 (66.7)	14915 (100.0)	16997 (58.3)	23949 (65.3)	23380 (67.4)
Charlson score (%)
0	3420 (88.5)	701 (54.9)	654 (55.4)	41923 (71.7)	29925 (83.1)	13910 ( 93.3)	17802 (61.1)	31267 (85.3)	32032 (92.4)
1	290 ( 7.5)	218 (17.1)	192 (16.3)	8972 (15.3)	3082 ( 8.8)	822 ( 5.5)	3716 (12.3)	2590 ( 7.1)	1864 ( 5.4)
2–16	153 ( 4.0)	358 (28.0)	335 (28.4)	7609 (13.0)	2872 ( 8.2)	183 ( 1.2)	7614 (26.1)	2816 ( 7.7)	781 ( 2.3)
Private patient (%)	364 ( 9.4)	159 (12.5)	240 (12.3)	4174 ( 7.1)	3660 (10.4)	1092 ( 7.3)	5964 (20.5)	5676 (15.5)	5433 (15.7)
Financial year (%)
2010	452 (11.7)	232 (18.1)	187 (15.8)	7521 (12.9)	5407 (15.4)	2108 ( 14.1)	3655 (12.5)	3442 ( 9.4)	4064 (11.7)
2011	477 (12.3)	191 (15.0)	185 (15.7)	8201 (14.0)	5226 (14.9)	2178 ( 14.6)	3916 (13.4)	4075 (11.1)	4228 (12.2)
2012	585 (15.1)	184 (14.4)	186 (15.7)	8304 (14.2)	4991 (14.2)	2181 ( 14.6)	3961 (13.6)	4862 (13.3)	4522 (13.0)
2013	570 (14.8)	181 (14.2)	187 (15.8)	8184 (14.0)	5347 (15.2)	2168 ( 14.5)	4216 (14.5)	5240 (14.3)	5123 (14.8)
2014	607 (15.7)	152 (11.9)	145 (12.3)	8605 (14.7)	5032 (14.3)	2147 ( 14.4)	4536 (15.6)	5655 (15.4)	5232 (15.1)
2015	559 (14.5)	184 (14.4)	147 (12.4)	8602 (14.7)	4559 (13.0)	2098 ( 14.1)	4364 (15.0)	5787 (15.8)	5344 (15.4)
2016	613 (15.9)	153 (12.0)	144 (12.2)	9042 (15.5)	4617 (13.1)	2035 ( 13.6)	4484 (15.4)	7612 (20.8)	6164 (17.8)
Peer group (%)
A1	1908 (49.4)	1078 (84.4)	1042 (88.2)	21729 (37.2)	18740 (53.3)	6230 ( 41.8)	26338 (90.4)	21702 (59.2)	13975 (40.3)
B	1342 (34.7)	199 (15.6)	139 (11.8)	24799 (42.4)	16439 (46.7)	5817 ( 39.0)	2794 ( 9.6)	10803 (29.5)	13378 (38.6)
C1	446 (11.5)			10061 (17.2)		1821 ( 12.2)		2678 ( 7.3)	4104 (11.8)
C2	167 ( 4.3)			1516 ( 2.6)		1047 ( 7.0)		1304 ( 3.6)	2746 ( 7.9)
D1a				354 ( 0.6)				146 ( 0.4)	410 ( 1.2)
D1b								40 ( 0.1)	64 ( 0.2)
Service separations per 1000 total separations*	2.39 (2.78)	0.68 (0.35)	0.58 (0.31)	7.41 (13.11)	0.40 (0.25)	3.77 (3.19)	1.34 (0.94)	6.41 (5.91)	11.33 (9.61)
Rural LHD (%)	1235 (32.0)	197 (15.4)	268 (22.7)	22069 (37.8)	7532 (21.4)	6226 ( 41.7)	4116 (14.1)	8376 (22.8)	9871 (28.5)
IRSAD quintile
1	640 (16.6)	231 (18.1)	258 (21.8)	11851 (20.3)	6917 (19.7)	3161 ( 21.2)	3390 (11.6)	6703 (18.3)	6713 (19.4)
2	1240 (32.1)	459 (35.9)	381 (32.3)	20138 (34.4)	12194 (34.7)	5423 ( 36.4)	6235 (21.4)	11430 (31.2)	11655 (33.6)
3	660 (17.1)	223 (17.5)	219 (18.5)	10491 (17.9)	5434 (15.4)	2591 ( 17.4)	6176 (21.2)	6471 (17.6)	5587 (16.1)
4	731 (18.9)	198 (15.5)	196 (16.6)	8920 (15.3)	6018 (17.1)	2240 ( 15.0)	7217 (24.8)	6510 (17.8)	5672 (16.4)
5	592 (15.3)	166 (13.0)	127 (10.8)	7059 (12.1)	4616 (13.1)	1500 ( 10.1)	6114 (21.0)	5559 (15.2)	5050 (14.6)
Remoteness category (%)
Major Cities	2664 (69.0)	856 (67.0)	819 (69.3)	39577 (67.7)	27994 (79.6)	9555 ( 64.1)	26308 (90.3)	29494 (80.4)	26146 (75.4)
Inner Regional	973 (25.2)	341 (26.7)	280 (23.7)	14394 (24.6)	5871 (16.7)	4143 ( 27.8)	2362 ( 8.1)	5858 (16.0)	6531 (18.8)
Outer Regional	226 ( 5.9)	80 ( 6.3)	82 ( 6.9)	4304 ( 7.4)	1314 ( 3.7)	1132 ( 7.6)	417 ( 1.4)	1232 ( 3.4)	1919 ( 5.5)
Remote/Very remote				184 ( 0.3)		85 ( 0.6)	45 ( 0.2)	89 ( 0.2)	81 ( 0.2)
Indication prevalence in SLA*	0.21 (0.17)	0.34 (0.20)	0.30 (0.24)	1.69 (0.83)	2.31 (0.90)		1.31 (0.47)	3.49 (1.21)	1.69 (0.72)

## Sheet: Cohorts for broader definition
Supplementary table 1B: Summary of cohorts for 9 low-value services (broader definitions of low-value care)
	Sentinel lymph node biopsy	Carotid endarterectomy	EVAR	Knee arthroscopy	ERCP	Abdominal hysterectomy	Spinal fusion	Colonoscopy patient <50	Endoscopy patient < 55
N	8013	2378	4479	68629	85525	22952	44376	40439	38632
Low value (%)	1222 (15.3)	810 (34.1)	1556 (34.7)	11916 (17.4)	732 ( 0.9)	9955 ( 43.4)	1567 ( 3.5)	2856 ( 7.1)	11535 (29.9)
Age group* (%)
1	18-39: 1378 (17.2)	18-74: 258 (10.8)	18-74: 386 (8.6)	18-64: 23947 (34.9)	18-39: 23307 (27.3)	18-39: 3524 ( 15.4)	18-49: 11025 (24.8)	18-29: 11778 (29.1)	18-24: 5816 (15.1)
2	40-54: 1558 (19.4)	75-79: 807 (33.9)	75-79: 1263 (28.2)	65-69: 10756 (15.7)	40-54: 19237 (22.5)	40-49: 10297 ( 44.9)	50-64: 9552 (21.5)	30-34: 6244 (15.4)	25-34: 10265 (26.6)
3	55-69: 2158 (26.9)	80-84: 765 (32.2)	80-84: 1424 (31.8)	70-79: 21030 (30.6)	55-69: 19344 (22.6)	50-59: 4800 ( 20.9)	65-79: 13407 (30.2)	35-44: 13861 (34.3)	35-44: 10552 (27.3)
4	>=70: 2919 (36.4)	>=85: 548 (23.0)	>=85: 1406 (31.4)	>=80: 12896 (18.8)	>=70: 23637 (27.6)	>=60: 4331 ( 18.9)	>=80: 10392 (23.4)	45-49: 8556 (21.2)	45-54: 11999 (31.1)
Female (%)	3983 (49.7)	858 (36.1)	1204 (26.9)	40772 (59.4)	53729 (62.8)	22952 (100.0)	24719 (55.7)	26186 (64.8)	25632 (66.3)
Charlson score (%)
0	6981 (87.1)	1131 (47.6)	2253 (50.3)	51079 (74.4)	66711 (78.0)	21521 ( 93.8)	27545 (62.1)	33935 (83.9)	35485 (91.9)
1	660 ( 8.2)	410 (17.2)	697 (15.6)	9685 (14.1)	8631 (10.1)	1169 ( 5.1)	5819 (13.1)	3043 ( 7.5)	2113 ( 5.5)
2–16	372 ( 4.6)	837 (35.2)	1529 (34.1)	7865 (11.5)	10183 (11.9)	262 ( 1.1)	11012 (24.8)	3461 ( 8.6)	1034 ( 2.7)
Private patient (%)	826 (10.3)	430 (18.1)	737 (16.5)	4592 ( 6.7)	15510 (18.1)	1686 ( 7.3)	8459 (19.1)	6152 (15.2)	5865 (15.2)
Financial year (%)
2010	989 (12.3)	399 (16.8)	657 (14.7)	8943 (13.0)	11816 (13.8)	3276 ( 14.3)	5763 (13.0)	3774 ( 9.3)	4481 (11.6)
2011	1009 (12.6)	363 (15.3)	656 (14.6)	9746 (14.2)	12072 (14.1)	3301 ( 14.4)	5913 (13.3)	4423 (10.9)	4641 (12.0)
2012	1222 (15.3)	329 (13.8)	682 (15.2)	9785 (14.3)	11918 (13.9)	3327 ( 14.5)	5987 (13.5)	5311 (13.1)	4930 (12.8)
2013	1186 (14.8)	356 (15.0)	661 (14.8)	9616 (14.0)	12962 (15.2)	3315 ( 14.4)	6185 (13.9)	5737 (14.2)	5653 (14.6)
2014	1231 (15.4)	330 (13.9)	588 (13.1)	10061 (14.7)	12454 (14.6)	3309 ( 14.4)	6758 (15.2)	6165 (15.2)	5801 (15.0)
2015	1143 (14.3)	319 (13.4)	586 (13.1)	10014 (14.6)	12169 (14.2)	3250 ( 14.2)	6579 (14.8)	6364 (15.7)	5930 (15.3)
2016	1233 (15.4)	282 (11.9)	649 (14.5)	10464 (15.2)	12134 (14.2)	3174 ( 13.8)	7191 (16.2)	8665 (21.4)	7196 (18.6)
Peer group (%)
A1	4445 (55.5)	1962 (82.5)	3768 (84.1)	24637 (35.9)	46303 (54.1)	9730 ( 42.4)	40137 (90.4)	23579 (58.3)	15147 (39.2)
B	2524 (31.5)	416 (17.5)	711 (15.9)	29515 (43.0)	39222 (45.9)	8948 ( 39.0)	4239 ( 9.6)	12228 (30.2)	15300 (39.6)
C1	776 ( 9.7)			11934 (17.4)		2589 ( 11.3)		2934 ( 7.3)	4501 (11.7)
C2	268 ( 3.3)			2058 ( 3.0)		1685 ( 7.3)		1484 ( 3.7)	3131 ( 8.1)
D1a				485 ( 0.7)				171 ( 0.4)	484 ( 1.3)
D1b								43 ( 0.1)	69 ( 0.2)
Service separations per 1000 total separations*	2.29 (2.09)	0.62 (0.33)	0.54 (0.31)	7.42 (12.77)	0.40 (0.24)	3.96 (3.63)	1.36 (0.94)	6.48 (5.93)	11.44 (9.63)
Rural LHD (%)	2448 (30.6)	360 (15.1)	1072 (23.9)	27018 (39.4)	18907 (22.1)	9363 ( 40.8)	7404 (16.7)	9567 (23.7)	11390 (29.5)
IRSAD quintile
1	1254 (15.6)	366 (15.4)	750 (16.7)	13927 (20.3)	15110 (17.7)	4812 ( 21.0)	5549 (12.5)	7355 (18.2)	7465 (19.3)
2	2763 (34.5)	719 (30.2)	1312 (29.3)	23835 (34.7)	27537 (32.2)	7914 ( 34.5)	10334 (23.3)	12586 (31.1)	12983 (33.6)
3	1255 (15.7)	424 (17.8)	886 (19.8)	12563 (18.3)	15190 (17.8)	4158 ( 18.1)	9422 (21.2)	7192 (17.8)	6293 (16.3)
4	1513 (18.9)	399 (16.8)	782 (17.5)	10432 (15.2)	14591 (17.1)	3652 ( 15.9)	10288 (23.2)	7179 (17.8)	6303 (16.3)
5	1228 (15.3)	470 (19.8)	749 (16.7)	7872 (11.5)	13097 (15.3)	2416 ( 10.5)	8783 (19.8)	6127 (15.2)	5588 (14.5)
Remoteness category (%)
Major Cities	5233 (65.3)	1743 (73.3)	3361 (75.0)	45997 (67.0)	69577 (81.4)	15089 ( 65.7)	38935 (87.7)	32433 (80.2)	29007 (75.1)
Inner Regional	2309 (28.8)	505 (21.2)	934 (20.9)	17104 (24.9)	13615 (15.9)	6182 ( 26.9)	4410 ( 9.9)	6511 (16.1)	7369 (19.1)
Outer Regional	471 ( 5.9)	130 ( 5.5)	184 ( 4.1)	5291 ( 7.7)	2333 ( 2.7)	1570 ( 6.8)	959 ( 2.2)	1381 ( 3.4)	2160 ( 5.6)
Remote/Very remote				237 ( 0.3)		111 ( 0.5)	72 ( 0.2)	114 ( 0.3)	96 ( 0.2)
Indication prevalence in SLA*	0.21 (0.17)	0.32 (0.20)	0.28 (0.21)	1.68 (0.84)	2.21 (0.86)		1.29 (0.49)	3.46 (1.34)	1.68 (0.77)
